# Supplementary material for: PKD1 Mutation Is a Biomarker for Autosomal Dominant Polycystic Kidney Disease
Source: Biomolecules. 2023 Jun 21;13(7):1020. doi: 10.3390/biom13071020 (PMC10377076; doi:10.3390/biom13071020)
Supplement: Supplementary file 1 [file biomolecules-13-01020-s001.zip]

Archive with 1 entries (1 files):
- biomolecules-2403734-supplementary correct.xlsx
