# Supplementary material for: PKD1 Mutation Is a Biomarker for Autosomal Dominant Polycystic Kidney Disease
Source: Biomolecules. 2023 Jun 21;13(7):1020. doi: 10.3390/biom13071020 (PMC10377076; doi:10.3390/biom13071020)
Supplement: Supplementary file 1 [file biomolecules-13-01020-s001.zip › biomolecules-2403734-supplementary correct.xlsx]

## Sheet: Table S1
Table S1: Genetic diagnosis
Variant detected by Sanger sequencing	Amino acid mutation	Type of mutations	Classification
GANAB:c.1265G>T	p.Arg422Leu	GANAB_Non-Truncated	Likely pathogenic	Classification was used by PKDFoundation v3.1，PKDFoundation v4.0，ClinVar，ACMG Guideline，Audrézet, M. P. et al. , Hum. Mutat. 33, 1239–1250
OFD1:c.905_906del	p.Glu302Alafs*6	OFD1_Truncated	Pathogenic
SEC63:c.1674+4A>G	Splicing	SEC63_Non-Truncated	Pathogenic
PKD1_Ex31-34_del	Exon del	PKD1_Exon Deletion	Pathogenic
PKD1_Ex3-21_del	Exon del	PKD1_Exon Deletion	Pathogenic
PKD1_Ex3-21_del	Exon del	PKD1_Exon Deletion	Pathogenic
PKD1_Ex3_del	Exon del	PKD1_Exon Deletion	Pathogenic
PKD1_Ex3-21_del	Exon del	PKD1_Exon Deletion	Pathogenic
PKD1_Ex31_del	Exon del	PKD1_Exon Deletion	Pathogenic
PKD1_Ex31_del	Exon del	PKD1_Exon Deletion	Pathogenic
PKD1_Ex7-46_del	Exon del	PKD1_Exon Deletion	Pathogenic
TSC2_Ex1-42, PKD1_Ex18-46_del	Exon del	PKD1_Exon Deletion	Pathogenic
TSC2_Ex1-42, PKD1_Ex1(c.1-2kb)-46_del	Exon del	PKD1_Exon Deletion	Pathogenic
TSC2_Ex37-42_del, PKD1_Ex31-46_del	Exon del	PKD1_Exon Deletion	Pathogenic
TSC2_Ex1-42, PKD1_Ex1(c.1-2kb)-46_del	Exon del	PKD1_Exon Deletion	Pathogenic
TSC2_Ex1-42, PKD1_Ex18-46_del	Exon del	PKD1_Exon Deletion	Pathogenic
PKD1:c.74del	p.Gly25Alafs*48	PKD1_Truncated	Pathogenic
PKD1:c.11944C>T	p.Gln3982*	PKD1_Truncated	Pathogenic
PKD1:c.6472C>T	p.Gln2158*	PKD1_Truncated	Pathogenic
PKD1:c.7987C>T	p.Gln2663*	PKD1_Truncated	Pathogenic
PKD1:c.10462C>T	p.Gln3488*	PKD1_Truncated	Pathogenic
PKD1:c.10756_10757del	p.Val3586Cysfs*40	PKD1_Truncated	Pathogenic
PKD1:c.10808G>A	p.Trp3603*	PKD1_Truncated	Pathogenic
PKD1:c.1105_1106del	p.Ser369*	PKD1_Truncated	Pathogenic
PKD1:c.11863C>T	p.Gln3955*	PKD1_Truncated	Pathogenic
PKD1:c.11863C>T	p.Gln3955*	PKD1_Truncated	Pathogenic
PKD1:c.11944C>T	p.Gln3982*	PKD1_Truncated	Pathogenic
PKD1:c.12031C>T	p.Gln4011*	PKD1_Truncated	Pathogenic
PKD1:c.12031C>T	p.Gln4011*	PKD1_Truncated	Pathogenic
PKD1:c.12031C>T	p.Gln4011*	PKD1_Truncated	Pathogenic
PKD1:c.12031C>T	p.Gln4011*	PKD1_Truncated	Pathogenic
PKD1:c.12035G>A	p.Trp4012*	PKD1_Truncated	Pathogenic
PKD1:c.12035G>A	p.Trp4012*	PKD1_Truncated	Pathogenic
PKD1:c.12035G>A	p.Trp4012*	PKD1_Truncated	Pathogenic
PKD1:c.12036G>A	p.Trp4012*	PKD1_Truncated	Pathogenic
PKD1:c.12036G>A	p.Trp4012*	PKD1_Truncated	Pathogenic
PKD1:c.12124C>T	p.Gln4042*	PKD1_Truncated	Pathogenic
PKD1:c.12124C>T	p.Gln4042*	PKD1_Truncated	Pathogenic
PKD1:c.12124C>T	p.Gln4042*	PKD1_Truncated	Pathogenic
PKD1:c.12124C>T	p.Gln4042*	PKD1_Truncated	Pathogenic
PKD1:c.12178C>T	p.Gln4060*	PKD1_Truncated	Pathogenic
PKD1:c.12178C>T	p.Gln4060*	PKD1_Truncated	Pathogenic
PKD1:c.12215_12216del	p.Ser4072Tyrfs*84	PKD1_Truncated	Pathogenic
PKD1:c.12373C>T	p.Gln4125*	PKD1_Truncated	Pathogenic
PKD1:c.12445-5_12451del	Splicing	PKD1_Truncated	Pathogenic
PKD1:c.12445-5_12451del	Splicing	PKD1_Truncated	Pathogenic
PKD1:c.12691C>T	p.Gln4231*	PKD1_Truncated	Pathogenic
PKD1:c.12691C>T	p.Gln4231*	PKD1_Truncated	Pathogenic
PKD1:c.12691C>T	p.Gln4231*	PKD1_Truncated	Pathogenic
PKD1:c.12712C>T	p.Gln4238*	PKD1_Truncated	Pathogenic
PKD1:c.1987del	p.Gln663Argfs*122	PKD1_Truncated	Pathogenic
PKD1:c.2269C>T	p.Gln757*	PKD1_Truncated	Pathogenic
PKD1:c.3349C>T	p.Gln1117*	PKD1_Truncated	Pathogenic
PKD1:c.4041_4042del	p.His1347Glnfs*83	PKD1_Truncated	Pathogenic
PKD1:c.4070del	p.Leu1357Argfs*9	PKD1_Truncated	Pathogenic
PKD1:c.4070del	p.Leu1357Argfs*9	PKD1_Truncated	Pathogenic
PKD1:c.4306C>T	p.Arg1436*	PKD1_Truncated	Pathogenic
PKD1:c.4387C>T	p.Gln1463*	PKD1_Truncated	Pathogenic
PKD1:c.4551C>G	p.Tyr1517*	PKD1_Truncated	Pathogenic
PKD1:c.5014_5015del	p.Arg1672Glyfs*98	PKD1_Truncated	Pathogenic
PKD1:c.5014_5015del	p.Arg1672Glyfs*98	PKD1_Truncated	Pathogenic
PKD1:c.5395C>T	p.Gln1799*	PKD1_Truncated	Pathogenic
PKD1:c.5824dup	p.Arg1942Profs*48	PKD1_Truncated	Pathogenic
PKD1:c.6172C>T	p.Gln2058*	PKD1_Truncated	Pathogenic
PKD1:c.6199C>T	p.Gln2067*	PKD1_Truncated	Pathogenic
PKD1:c.6727C>T	p.Gln2243*	PKD1_Truncated	Pathogenic
PKD1:c.6994_7000del	p.Ala2332Trpfs*7	PKD1_Truncated	Pathogenic
PKD1:c.7288C>T	p.Arg2430*	PKD1_Truncated	Pathogenic
PKD1:c.7288C>T	p.Arg2430*	PKD1_Truncated	Pathogenic
PKD1:c.7555C>T	p.Gln2519*	PKD1_Truncated	Pathogenic
PKD1:c.7915C>T	p.Arg2639*	PKD1_Truncated	Pathogenic
PKD1:c.7921C>T	p.Gln2641*	PKD1_Truncated	Pathogenic
PKD1:c.8017-2_8017-1del	Splicing	PKD1_Truncated	Pathogenic
PKD1:c.8203C>T	p.Gln2735*	PKD1_Truncated	Pathogenic
PKD1:c.9083_9084del	p.Glu3028Glyfs*40	PKD1_Truncated	Pathogenic
PKD1:c.6916-9G>A	Splicing	PKD1_Truncated	Pathogenic
PKD1:c.6916-9G>A	Splicing	PKD1_Truncated	Pathogenic
PKD1:c.6916-9G>A	Splicing	PKD1_Truncated	Pathogenic
PKD1:c.11563_11564del	p.Thr3855Alafs*105	PKD1_Truncated	Pathogenic
PKD1:c.11563_11564del	p.Thr3855Alafs*105	PKD1_Truncated	Pathogenic
PKD1:c.2012C>G	p.Ser671*	PKD1_Truncated	Pathogenic
PKD1:c.2677_2678del	p.Leu893Valfs*11	PKD1_Truncated	Pathogenic
PKD1:c.3520C>T	p.Gln1174*	PKD1_Truncated	Pathogenic
PKD1:c.5142del	p.Phe1714Leufs*8	PKD1_Truncated	Pathogenic
PKD1:c.5159G>A	p.Trp1720*	PKD1_Truncated	Pathogenic
PKD1:c.2097+5G>A	Splicing	PKD1_Truncated	Pathogenic
PKD1:c.2983_2984del	p.Ser995Thrfs*105	PKD1_Truncated	Pathogenic
PKD1:c.11712+1del	Splicing	PKD1_Truncated	Pathogenic
PKD1:c.129del	p.Gly44Alafs*29	PKD1_Truncated	Pathogenic
PKD1:c.129del	p.Gly44Alafs*29	PKD1_Truncated	Pathogenic
PKD1:c.135_136delinsA	p.Ala46Profs*27	PKD1_Truncated	Pathogenic
PKD1:c.2855_2885dup	p.Asp962Glufs*149	PKD1_Truncated	Pathogenic
PKD1:c.54G>A	p.Trp18*	PKD1_Truncated	Pathogenic
PKD1:c.10321C>T	p.Gln3441*	PKD1_Truncated	Pathogenic
PKD1:c.10435G>T	p.Glu3479*	PKD1_Truncated	Pathogenic
PKD1:c.10530_10546del	p.Leu3511Glyfs*110	PKD1_Truncated	Pathogenic
PKD1:c.10726del	p.Val3576Trpfs*9	PKD1_Truncated	Pathogenic
PKD1:c.1114_1115dup	p.Ser372Argfs*94	PKD1_Truncated	Pathogenic
PKD1:c.11270-3C>G	Splicing	PKD1_Truncated	Pathogenic
PKD1:c.11344del	p.Asp3782Thrfs*44	PKD1_Truncated	Pathogenic
PKD1:c.11393C>G	p.Ser3798*	PKD1_Truncated	Pathogenic
PKD1:c.11418G>A	p.Trp3806*	PKD1_Truncated	Pathogenic
PKD1:c.11418G>A	p.Trp3806*	PKD1_Truncated	Pathogenic
PKD1:c.11464G>T	p.Glu3822*	PKD1_Truncated	Pathogenic
PKD1:c.11538-2A>C	Splicing	PKD1_Truncated	Pathogenic
PKD1:c.11538-2A>C	Splicing	PKD1_Truncated	Pathogenic
PKD1:c.11550_11551del	p.Phe3851Profs*109	PKD1_Truncated	Pathogenic
PKD1:c.11960_11961insGGAGC	p.Arg3988Glufs*53	PKD1_Truncated	Pathogenic
PKD1:c.11973_11980dup	p.Leu3994Argfs*48	PKD1_Truncated	Pathogenic
PKD1:c.12010del	p.Gln4004Serfs*35	PKD1_Truncated	Pathogenic
PKD1:c.12126dup	p.Leu4043Alafs*114	PKD1_Truncated	Pathogenic
PKD1:c.12269_12291del	p.Leu4090Argfs*59	PKD1_Truncated	Pathogenic
PKD1:c.12269_12291del	p.Leu4090Argfs*59	PKD1_Truncated	Pathogenic
PKD1:c.12521del	p.Asp4174Valfs*24	PKD1_Truncated	Pathogenic
PKD1:c.12565dup	p.Thr4189Asnfs*21	PKD1_Truncated	Pathogenic
PKD1:c.12569_12577del	p.Ser4190*	PKD1_Truncated	Pathogenic
PKD1:c.12569_12577del	p.Ser4190*	PKD1_Truncated	Pathogenic
PKD1:c.12656dup	p.Glu4220Argfs*8	PKD1_Truncated	Pathogenic
PKD1:c.12712dup	p.Gln4238Profs*148	PKD1_Truncated	Pathogenic
PKD1:c.1309C>T	p.Gln437*	PKD1_Truncated	Pathogenic
PKD1:c.1368_1369dup	p.Val457Glyfs*9	PKD1_Truncated	Pathogenic
PKD1:c.1386-11C>G	Splicing	PKD1_Truncated	Pathogenic
PKD1:c.1676del	p.Pro559Leufs*25	PKD1_Truncated	Pathogenic
PKD1:c.1699_1700del	p.Ala568Profs*18	PKD1_Truncated	Pathogenic
PKD1:c.1810C>T	p.Gln604*	PKD1_Truncated	Pathogenic
PKD1:c.2012C>G	p.Ser671*	PKD1_Truncated	Pathogenic
PKD1:c.2040T>G	p.Tyr680*	PKD1_Truncated	Pathogenic
PKD1:c.2097G>C	Splicing	PKD1_Truncated	Pathogenic
PKD1:c.2235del	p.Asn746Thrfs*39	PKD1_Truncated	Pathogenic
PKD1:c.2611G>T	p.Glu871*	PKD1_Truncated	Pathogenic
PKD1:c.2627_2631dup	p.Val878Profs*22	PKD1_Truncated	Pathogenic
PKD1:c.2703G>A	p.Trp901*	PKD1_Truncated	Pathogenic
PKD1:c.2703G>A	p.Trp901*	PKD1_Truncated	Pathogenic
PKD1:c.2784_2820del	p.Glu929Profs*10	PKD1_Truncated	Pathogenic
PKD1:c.3161+4_3161+5del	Splicing	PKD1_Truncated	Pathogenic
PKD1:c.3304dup	p.Leu1102Profs*8	PKD1_Truncated	Pathogenic
PKD1:c.3304dup	p.Leu1102Profs*8	PKD1_Truncated	Pathogenic
PKD1:c.3401_3404del	p.Ser1134Thrfs*36	PKD1_Truncated	Pathogenic
PKD1:c.3490G>A	p.Gly1164Arg, Splicing	PKD1_Truncated	Pathogenic
PKD1:c.3584del	p.Asn1195Thrfs*3	PKD1_Truncated	Pathogenic
PKD1:c.3994del	p.Asp1332Metfs*14	PKD1_Truncated	Pathogenic
PKD1:c.4500G>A	p.Trp1500*	PKD1_Truncated	Pathogenic
PKD1:c.4650del	p.Leu1551Serfs*12	PKD1_Truncated	Pathogenic
PKD1:c.4785_4788del	p.Thr1596Serfs*36	PKD1_Truncated	Pathogenic
PKD1:c.4919_4925dup	p.Tyr1643Trpfs*17	PKD1_Truncated	Pathogenic
PKD1:c.4984del	p.Val1662Serfs*60	PKD1_Truncated	Pathogenic
PKD1:c.5312del	p.Phe1771Serfs*11	PKD1_Truncated	Pathogenic
PKD1:c.5503del	p.Val1835*	PKD1_Truncated	Pathogenic
PKD1:c.5516G>A	p.Trp1839*	PKD1_Truncated	Pathogenic
PKD1:c.5758_5759insAA	p.Arg1920Glnfs*30	PKD1_Truncated	Pathogenic
PKD1:c.5758_5759insAA	p.Arg1920Glnfs*30	PKD1_Truncated	Pathogenic
PKD1:c.5758dup	p.Arg1920Profs*70	PKD1_Truncated	Pathogenic
PKD1:c.6462_6487dup	p.Arg2163Profs*7	PKD1_Truncated	Pathogenic
PKD1:c.6462_6487dup	p.Arg2163Profs*7	PKD1_Truncated	Pathogenic
PKD1:c.6583_6590del	p.Cys2195Alafs*64	PKD1_Truncated	Pathogenic
PKD1:c.6658_6659del	p.Arg2220Alafs*41	PKD1_Truncated	Pathogenic
PKD1:c.6664del	p.Ala2222Argfs*20	PKD1_Truncated	Pathogenic
PKD1:c.7864-3C>G	Splicing	PKD1_Truncated	Pathogenic
PKD1:c.7912_7913insGCCCAAGCACGAGCGGCAGCACCGGCAGC	p.His2638Argfs*26	PKD1_Truncated	Pathogenic
PKD1:c.846_852del	p.Gly287*	PKD1_Truncated	Pathogenic
PKD1:c.8476_8492del	p.Ile2826Glnfs*105	PKD1_Truncated	Pathogenic
PKD1:c.8758del	p.Leu2920Cysfs*74	PKD1_Truncated	Pathogenic
PKD1:c.8792-1G>A	Splicing	PKD1_Truncated	Pathogenic
PKD1:c.8860G>T	p.Glu2954*	PKD1_Truncated	Pathogenic
PKD1:c.9052_9055dup	p.Ser3019Ilefs*51	PKD1_Truncated	Pathogenic
PKD1:c.9235del	p.Leu3079*	PKD1_Truncated	Pathogenic
PKD1:c.9235del	p.Leu3079*	PKD1_Truncated	Pathogenic
PKD1:c.9240dup	p.Cys3081Metfs*98	PKD1_Truncated	Pathogenic
PKD1:c.9388del	p.Arg3130Glyfs*186	PKD1_Truncated	Pathogenic
PKD1:c.9553_9554del	p.Trp3185Alafs*32	PKD1_Truncated	Pathogenic
PKD1:c.9554G>A	p.Trp3185*	PKD1_Truncated	Pathogenic
PKD1:c.9659dup	p.Val3221Glyfs*32	PKD1_Truncated	Pathogenic
PKD1:c.9659dup	p.Val3221Glyfs*32	PKD1_Truncated	Pathogenic
PKD1:c.9659dup	p.Val3221Glyfs*32	PKD1_Truncated	Pathogenic
PKD1:c.9659dup	p.Val3221Glyfs*32	PKD1_Truncated	Pathogenic
PKD1:c.3490G>A	p.Gly1164Arg, Splicing	PKD1_Truncated	Pathogenic
PKD1:c.3490G>A	p.Gly1164Arg, Splicing	PKD1_Truncated	Pathogenic
PKD1:c.6643C>T	p.Arg2215Trp	PKD1_Non-Truncated	Likely pathogenic
PKD1: c.11711C>G	p.Ser3904Trp	PKD1_Non-Truncated	Uncertain significance
PKD1: c.11711C>G	p.Ser3904Trp	PKD1_Non-Truncated	Uncertain significance
PKD1: c.11711C>G	p.Ser3904Trp	PKD1_Non-Truncated	Uncertain significance
PKD1:c.8017-2A>G	Splicing	PKD1_Non-Truncated	Pathogenic
PKD1:c.11241_11255del	p.Arg3750_Leu3754del	PKD1_Non-Truncated	Pathogenic
PKD1:c.8017-2_8017-1del	Splicing	PKD1_Non-Truncated	Pathogenic
PKD1:c.12003+1G>C	Splicing	PKD1_Non-Truncated	Pathogenic
PKD1:c.155C>T	p.Ser52Leu	PKD1_Non-Truncated	Likely pathogenic
PKD1:c.10710_10715del	p.Ala3571_Val3572del	PKD1_Non-Truncated	Likely pathogenic
PKD1:c.10951G>A	p.Gly3651Ser	PKD1_Non-Truncated	Likely pathogenic
PKD1:c.11257C>T	p.Arg3753Trp	PKD1_Non-Truncated	Likely pathogenic
PKD1:c.11257C>T	p.Arg3753Trp	PKD1_Non-Truncated	Likely pathogenic
PKD1:c.12448C>T	p.Arg4150Cys	PKD1_Non-Truncated	Likely pathogenic
PKD1:c.1295C>T	p.Ala432Val	PKD1_Non-Truncated	Likely pathogenic
PKD1:c.1295C>T	p.Ala432Val	PKD1_Non-Truncated	Likely pathogenic
PKD1:c.1295C>T	p.Ala432Val	PKD1_Non-Truncated	Likely pathogenic
PKD1:c.5995G>A	p.Gly1999Ser	PKD1_Non-Truncated	Likely pathogenic
PKD1:c.7546C>T	p.Arg2516Cys	PKD1_Non-Truncated	Likely pathogenic
PKD1:c.7589G>A	p.Gly2530Asp	PKD1_Non-Truncated	Likely pathogenic
PKD1:c.7856T>C	p.Leu2619Pro	PKD1_Non-Truncated	Likely pathogenic
PKD1:c.7927C>T	p.Arg2643Cys	PKD1_Non-Truncated	Likely pathogenic
PKD1:c.8311G>A	p.Glu2771Lys	PKD1_Non-Truncated	Likely pathogenic
PKD1:c.8311G>A	p.Glu2771Lys	PKD1_Non-Truncated	Likely pathogenic
PKD1:c.9564_9566del	p.Asn3188del	PKD1_Non-Truncated	Likely pathogenic
PKD1:c.9859_9861del	p.Leu3287del	PKD1_Non-Truncated	Likely pathogenic
PKD1:c.7115C>T	p.Ser2372Phe	PKD1_Non-Truncated	Likely pathogenic
PKD1:c.9241T>C	p.Cys3081Arg	PKD1_Non-Truncated	Likely pathogenic
PKD1:c.9578C>T	p.Pro3193Leu	PKD1_Non-Truncated	Likely pathogenic
PKD1:c.9578C>T	p.Pro3193Leu	PKD1_Non-Truncated	Likely pathogenic
PKD1:c.9578C>T	p.Pro3193Leu	PKD1_Non-Truncated	Likely pathogenic
PKD1:c.6395T>G	p.Phe2132Cys	PKD1_Non-Truncated	Likely pathogenic
PKD1:c.626C>T PKD1:c.689G>A	p.Ala209Val p.Cys230Tyr	PKD1_Non-Truncated	Likely pathogenic
PKD1:c.11390_11392del	p.Tyr3797del	PKD1_Non-Truncated	Likely pathogenic
PKD1:c.7213_7215del	p.Trp2405del	PKD1_Non-Truncated	Likely pathogenic
PKD1:c.9601_9603del	p.Ile3201del	PKD1_Non-Truncated	Likely pathogenic
	p.Asn2128Asp	PKD1_Non-Truncated	Likely pathogenic
PKD1:c.11713-1G>T	Splicing	PKD1_Non-Truncated	Pathogenic
PKD1:c.12003+1G>T	Splicing	PKD1_Non-Truncated	Pathogenic
PKD1:c.6915+2T>C	Splicing	PKD1_Non-Truncated	Pathogenic
PKD1:c.7209+5G>A	Splicing	PKD1_Non-Truncated	Pathogenic
PKD1:c.910C>G	Splicing	PKD1_Non-Truncated	Pathogenic
PKD1:c.11390A>G	p.Tyr3797Cys	PKD1_Non-Truncated	Likely pathogenic
PKD1:c.2059_2061del	p.Leu687del	PKD1_Non-Truncated	Likely pathogenic
PKD1:c.2059_2061del	p.Leu687del	PKD1_Non-Truncated	Likely pathogenic
PKD1:c.6518T>A	p.Val2173Asp	PKD1_Non-Truncated	Likely pathogenic
PKD1:c.211G>C	p.Ala71Pro	PKD1_Non-Truncated	Likely pathogenic
PKD1:c.7978G>A	p.Asp2660Asn	PKD1_Non-Truncated	Likely pathogenic
PKD1:c.8356A>G	p.Lys2786Glu	PKD1_Non-Truncated	Likely pathogenic
PKD1:c.10945C>A	p.Pro3649Thr	PKD1_Non-Truncated	Likely pathogenic
PKD1:c.4039C>G	p.His1347Asp	PKD1_Non-Truncated	Likely pathogenic
PKD1:c.7160T>C	p.Val2387Ala	PKD1_Non-Truncated	Likely pathogenic
PKD1:c.8309A>C	p.Asn2770Thr	PKD1_Non-Truncated	Likely pathogenic
PKD1:c.139T>G	p.Cys47Gly	PKD1_Non-Truncated	Likely pathogenic
PKD1:c.11513A>C	p.Gln3838Pro	PKD1_Non-Truncated	Likely pathogenic
PKD1:c.12425G>A	p.Gly4142Asp	PKD1_Non-Truncated	Likely pathogenic
PKD1:c.3746A>G	p.Asp1249Gly	PKD1_Non-Truncated	Likely pathogenic
PKD1:c.7622C>G	p.Pro2541Arg	PKD1_Non-Truncated	Likely pathogenic
PKD1:c.1816C>T	p.Arg606Trp	PKD1_Non-Truncated	Likely pathogenic
PKD1:c.6508G>A	p.Glu2170Lys	PKD1_Non-Truncated	Likely pathogenic
PKD1:c.1088G>A	p.Cys363Tyr	PKD1_Non-Truncated	Likely pathogenic
PKD1:c.1145G>T	p.Gly382Val	PKD1_Non-Truncated	Likely pathogenic
PKD1:c.5517G>C	p.Trp1839Cys	PKD1_Non-Truncated	Likely pathogenic
PKD1:c.6637C>T	p.Arg2213Trp	PKD1_Non-Truncated	Likely pathogenic
PKD1:c.6637C>T	p.Arg2213Trp	PKD1_Non-Truncated	Likely pathogenic
PKD1:c.11452G>T	p.Gly3818Cys	PKD1_Non-Truncated	Likely pathogenic
PKD1:c.3005T>G	p.Val1002Gly	PKD1_Non-Truncated	Likely pathogenic
PKD1:c.6016T>A	p.Trp2006Arg	PKD1_Non-Truncated	Likely pathogenic
PKD1:c.6016T>C	p.Trp2006Arg	PKD1_Non-Truncated	Likely pathogenic
PKD1:c.6017G>C	p.Trp2006Ser	PKD1_Non-Truncated	Likely pathogenic
PKD1:c.9560A>G	p.Asp3187Gly	PKD1_Non-Truncated	Likely pathogenic
PKD1:c.1781T>C PKD1:c.12455A>C	p.Phe594Ser p.Lys4152Thr	PKD1_Non-Truncated PKD1_Non-Truncated	Likely pathogenic
PKD1:c.5517G>C PKD1:c.8300G>A	p.Trp1839Cys p.Arg2767His	PKD1_Non-Truncated PKD1_Non-Truncated	Likely pathogenic
PKD1:c.11257C>T	p.Pro534Leu p.Arg3753Trp	PKD1_Non-Truncated PKD1_Non-Truncated	Likely pathogenic
PKD1:c.3163T>C PKD1:c.6395T>G	p.Trp1055Arg p.Phe2132Cys	PKD1_Non-Truncated PKD1_Non-Truncated	Likely pathogenic
PKD1:c.6518T>A PKD1:c.9136C>T	p.Val2173Asp p.Arg3046Cys	PKD1_Non-Truncated PKD1_Non-Truncated	Likely pathogenic
PKD1:c.6650_6664del	p.Val2217_Leu2221del	PKD1_Non-Truncated	Pathogenic
PKD1:c.10951G>A	p.Gly3651Ser	PKD1_Non-Truncated	Likely pathogenic
PKD1:c.3719_3721del	p.Asn1240del	PKD1_Non-Truncated	Likely pathogenic
PKD1:c.7927C>T	p.Arg2643Cys	PKD1_Non-Truncated	Likely pathogenic
PKD1:c.8299C>T	p.Arg2767Cys	PKD1_Non-Truncated	Likely pathogenic
PKD1:c.11258G>A	p.Arg3753Gln	PKD1_Non-Truncated	Likely pathogenic
PKD1:c.6397_6399del	p.Phe2133del	PKD1_Non-Truncated	Likely pathogenic
PKD1:c.10960C>G	p.Leu3654Val	PKD1_Non-Truncated	Likely pathogenic
PKD1:c.4676_4699del	p.Val1559_Ser1567delinsGly	PKD1_Non-Truncated	Pathogenic
PKD1:c.9136C>T	p.Arg3046Cys	PKD1_Non-Truncated	Likely pathogenic
PKD1:c.8467_8469del	p.Val2823del	PKD1_Non-Truncated	Likely pathogenic
PKD1:c.4492T>A	p.Tyr1498Asn	PKD1_Non-Truncated	Likely pathogenic
PKD1:c.9590T>G	p.Leu3197Arg	PKD1_Non-Truncated	Likely pathogenic
PKD1:c.386G>T	p.Cys129Phe	PKD1_Non-Truncated	Likely pathogenic
PKD1:c.8929A>G	p.Thr2977Ala	PKD1_Non-Truncated	Likely pathogenic
PKD1:c.12563C>T	p.Ser4188Phe	PKD1_Non-Truncated	Likely pathogenic
PKD1:c.1601C>T	p.Pro534Leu	PKD1_Non-Truncated	Likely pathogenic
PKD1:c.2141T>C	p.Leu714Pro	PKD1_Non-Truncated	Likely pathogenic
PKD1:c.6101G>A	p.Gly2034Glu	PKD1_Non-Truncated	Likely pathogenic
PKD1:c.4990T>G	p.Tyr1664Asp	PKD1_Non-Truncated	Likely pathogenic
PKD1:c.7100C>T	p.Ser2367Phe	PKD1_Non-Truncated	Likely pathogenic
PKD1c.9659C>T	p.Ser3220Leu	PKD1_Non-Truncated	Likely pathogenic
PKD1c.9659C>T	p.Ser3220Leu	PKD1_Non-Truncated	Likely pathogenic
PKD2_Ex14-15_del	Exon del	PKD2_Exon Deletion	Pathogenic
PKD2_Ex14-15_del	Exon del	PKD2_Exon Deletion	Pathogenic
PKD2_Ex14-15_del	Exon del	PKD2_Exon Deletion	Pathogenic
PKD2:c.1774C>T	p.Arg592*	PKD2_Truncated	Pathogenic
PKD2:c.1003dup	p.Gln335Profs*6	PKD2_Truncated	Pathogenic
PKD2:c.1249C>T	p.Arg417*	PKD2_Truncated	Pathogenic
PKD2:c.1249C>T	p.Arg417*	PKD2_Truncated	Pathogenic
PKD2:c.1249C>T	p.Arg417*	PKD2_Truncated	Pathogenic
PKD2:c.1249C>T	p.Arg417*	PKD2_Truncated	Pathogenic
PKD2:c.1249C>T	p.Arg417*	PKD2_Truncated	Pathogenic
PKD2:c.181C>T	p.Gln61*	PKD2_Truncated	Pathogenic
PKD2:c.1848C>A	p.Tyr616*	PKD2_Truncated	Pathogenic
PKD2:c.1960C>T	p.Arg654*	PKD2_Truncated	Pathogenic
PKD2:c.1960C>T	p.Arg654*	PKD2_Truncated	Pathogenic
PKD2:c.2159dup	p.Asn720Lysfs*5	PKD2_Truncated	Pathogenic
PKD2:c.2286C>A	p.Tyr762*	PKD2_Truncated	Pathogenic
PKD2:c.2286C>A	p.Tyr762*	PKD2_Truncated	Pathogenic
PKD2:c.2286C>A	p.Tyr762*	PKD2_Truncated	Pathogenic
PKD2:c.2407C>T	p.Arg803*	PKD2_Truncated	Pathogenic
PKD2:c.2614C>T	p.Arg872*	PKD2_Truncated	Pathogenic
PKD2:c.2614C>T	p.Arg872*	PKD2_Truncated	Pathogenic
PKD2:c.2614C>T	p.Arg872*	PKD2_Truncated	Pathogenic
PKD2:c.2614C>T	p.Arg872*	PKD2_Truncated	Pathogenic
PKD2:c.2614C>T	p.Arg872*	PKD2_Truncated	Pathogenic
PKD2:c.2614C>T	p.Arg872*	PKD2_Truncated	Pathogenic
PKD2:c.916C>T	p.Arg306*	PKD2_Truncated	Pathogenic
PKD2:c.916C>T	p.Arg306*	PKD2_Truncated	Pathogenic
PKD2:c.958C>T	p.Arg320*	PKD2_Truncated	Pathogenic
PKD2:c.958C>T	p.Arg320*	PKD2_Truncated	Pathogenic
PKD2:c.2358+1G>T	Splicing	PKD2_Truncated	Pathogenic
PKD2:c.2019G>A	Splicing	PKD2_Truncated	Pathogenic
PKD2:c.2019G>A	Splicing	PKD2_Truncated	Pathogenic
PKD2:c.603G>A	p.Trp201*	PKD2_Truncated	Pathogenic
PKD2:c.637C>T	p.Arg213*	PKD2_Truncated	Pathogenic
PKD2:c.637C>T	p.Arg213*	PKD2_Truncated	Pathogenic
PKD2:c.637C>T	p.Arg213*	PKD2_Truncated	Pathogenic
PKD2:c.637C>T	p.Arg213*	PKD2_Truncated	Pathogenic
PKD2:c.741C>G	p.Tyr247*	PKD2_Truncated	Pathogenic
PKD2:c.1582dup	p.Arg528Lysfs*22	PKD2_Truncated	Pathogenic
PKD2:c.1890del	p.Glu631Serfs*43	PKD2_Truncated	Pathogenic
PKD2:c.709+4A>G	Splicing	PKD2_Truncated	Pathogenic
PKD1:c.11661dup	p.Phe3888Leufs*73	PKD2_Truncated	Pathogenic
PKD2:c.1108del	p.Ser370Valfs*5	PKD2_Truncated	Pathogenic
PKD2:c.1169_1172dup	p.Tyr391*	PKD2_Truncated	Pathogenic
PKD2:c.1372C>T	p.Gln458*	PKD2_Truncated	Pathogenic
PKD2:c.1464G>A	Splicing	PKD2_Truncated	Pathogenic
PKD2:c.2102C>G	p.Ser701*	PKD2_Truncated	Pathogenic
PKD2:c.2109del	p.Ile704Serfs*12	PKD2_Truncated	Pathogenic
PKD2:c.2358+1G>T	Splicing	PKD2_Truncated	Pathogenic
PKD2:c.2358+1G>T	Splicing	PKD2_Truncated	Pathogenic
PKD2:c.2358+1G>T	Splicing	PKD2_Truncated	Pathogenic
PKD2:c.2358+1G>T	Splicing	PKD2_Truncated	Pathogenic
PKD2:c.2358+5G>A	Splicing	PKD2_Truncated	Pathogenic
PKD2:c.239C>A	p.Ser80*	PKD2_Truncated	Pathogenic
PKD2:c.242C>A	p.Ser81*	PKD2_Truncated	Pathogenic
PKD2:c.242C>A	p.Ser81*	PKD2_Truncated	Pathogenic
PKD2:c.2488_2489del	p.Ile830Phefs*2	PKD2_Truncated	Pathogenic
PKD2:c.2507dup	p.Tyr836*	PKD2_Truncated	Pathogenic
PKD2:c.2509_2512dup	p.Glu838Glyfs*25	PKD2_Truncated	Pathogenic
PKD2:c.325G>T	p.Gly109*	PKD2_Truncated	Pathogenic
PKD2:c.378_384del	p.Ala127Argfs*3	PKD2_Truncated	Pathogenic
PKD2:c.420del	p.Gly143Alafs*90	PKD2_Truncated	Pathogenic
PKD2:c.645del	p.Lys215Asnfs*18	PKD2_Truncated	Pathogenic
PKD2:c.645del	p.Lys215Asnfs*18	PKD2_Truncated	Pathogenic
PKD2:c.667G>T	p.Glu223*	PKD2_Truncated	Pathogenic
PKD2:c.667G>T	p.Glu223*	PKD2_Truncated	Pathogenic
PKD2:c.719dup	p.Met241Hisfs*29	PKD2_Truncated	Pathogenic
PKD2:c.871del	p.Leu291Cysfs*26	PKD2_Truncated	Pathogenic
PKD2:c.933T>G	p.Tyr311*	PKD2_Truncated	Pathogenic
PKD2:c.933T>G	p.Tyr311*	PKD2_Truncated	Pathogenic
PKD2:c.933T>G	p.Tyr311*	PKD2_Truncated	Pathogenic
PKD2:c.934G>T	p.Glu312*	PKD2_Truncated	Pathogenic
PKD2:c.595+3A>C	Splicing	PKD2_Truncated	Pathogenic
PKD2:c.1969G>A	p.Gly657Arg	PKD2_Non-Truncated	Pathogenic
PKD2:c.964C>T	p.Arg322Trp	PKD2_Non-Truncated	Likely pathogenic
PKD2:c.965G>A	p.Arg322Gln	PKD2_Non-Truncated	Likely pathogenic
PKD2:c.965G>A	p.Arg322Gln	PKD2_Non-Truncated	Likely pathogenic
PKD2:c.965G>A	p.Arg322Gln	PKD2_Non-Truncated	Likely pathogenic
PKD2:c.965G>A	p.Arg322Gln	PKD2_Non-Truncated	Likely pathogenic
PKD2:c.965G>A	p.Arg322Gln	PKD2_Non-Truncated	Likely pathogenic
PKD2:c.965G>A	p.Arg322Gln	PKD2_Non-Truncated	Likely pathogenic
PKD2:c.965G>A	p.Arg322Gln	PKD2_Non-Truncated	Likely pathogenic
PKD2:c.965G>A	p.Arg322Gln	PKD2_Non-Truncated	Likely pathogenic
PKD2:c.965G>A	p.Arg322Gln	PKD2_Non-Truncated	Likely pathogenic
PKD2:c.965G>A	p.Arg322Gln	PKD2_Non-Truncated	Likely pathogenic
PKD2:c.709+5G>A	Splicing	PKD2_Non-Truncated	Pathogenic
PKD2:c.2668G>A	p.Glu890Lys	PKD2_Non-Truncated	Likely pathogenic
PKD2:c.1244T>C	p.Leu415Pro	PKD2_Non-Truncated	Likely pathogenic
PKD2:c.1244T>C	p.Leu415Pro	PKD2_Non-Truncated	Likely pathogenic
PKD2:c.743A>G	p.Tyr248Cys	PKD2_Non-Truncated	Likely pathogenic

## Sheet: Table S2
Table S2: Data abstracted using matched-pair analysis with propensity score matching
		PKD1			PKD2
	n	78			78			P value
			%			%
Age.MEDIAN.0or1	<48 years	28	35.9		28	35.9		1
	≥48	50	64.1		50	64.1
BMI.MEDIAN.0or1	<22.0	38	48.7		38	48.7		1
	≥22.0	40	51.3		40	51.3
Height.MEDIAN０OR１	<1.65	46	59		44	56.4		0.871
	≥1.65	32	41		34	43.6
U-pro	-	71	91		73	93.6		0.765
	+	7	9		5	6.4
Sex	Female	47	60.3		47	60.3		1
	Male	31	39.7		31	39.7
Hypertension before 35 years of age	0	74	94.9		74	94.9		1
	1	4	5.1		4	5.1
Urologic event before 35 years of age	0	56	71.8		55	70.5		1
	1	22	28.2		23	29.5
